# Supplementary material for: Combined use of multimodal techniques for the resection of glioblastoma involving corpus callosum
Source: Acta Neurochir (Wien). 2021 Oct 12;164(3):689–702. doi: 10.1007/s00701-021-05008-6 (PMC8913450; doi:10.1007/s00701-021-05008-6)
Supplement: Supplementary file 1 — Supplementary file1 (XLSX 25 KB) [file 701_2021_5008_MOESM1_ESM.xlsx]

## Sheet: Raw_clinical_data
ID	Length of hospital stay	Location	Pathology	WHO grade	Tumor volume	Site of CC invasion	CC invasion volume	Preop. muscle strength	Preop. AQ	Preop. MocA	Preop. KPS	Multimodal technique	EOR1	EOR Final	Radiotherapy	TMZ cycles	At discharge, muscle strength	Postop. 3m, muscle strength	AQ at discharge	Postop. 3m, AQ	MocA at discharge	Postop. 3m, MocA	KPS at discharge	Postop. 3m, KPS	PFS	PFS_time	OS	OS_time
Y4045558	25	bifrontal	GBM	4	25.58	Genu	3.62	5	99.6	21	80	1		100	1	5	5	5	99.6	99.6	23	23	90	90	1	8.4	1	9.9
Y4215690	23	bifrontal, left parietal	GBM	4	36.45	Genu	5.86	5	100	23	80	1		100	1	6	5	5	100	85.3	23	23	90	50	0	22.6	0	22.6
K0427206	11	biparietooccipital	GBM	4	26.3	Splenium	3.8	3	100	13	30	1		90.1521	1	3	5	5	100	100	15	15	80	70	1	6.4	1	12
Y2841610	32	bifrontal, right temporal/insular	GBM	4	24.15	Genu	5.02	4	71.6	16	60	1	83.9752	100	1	0	3	3	65.9	69.1	17	17	60	0	1	19.7	1	26.9
F917009	16	bifrontal	GBM	4	59.35	Genu, body	11.76	4.5	100	16	70	1		91.5922	1	6	4	4.5	100	100	18	18	70	80	1	18	1	30
A0020043	20	biparietooccipital	GBM	4	22.87	Splenium	2.06	4	100	23	70	1		87.7132	0	6	5	5	100	100	22	22	80	60	1	16	1	25
K0391511	18	bifrontal	GBM	4	50.55	Genu	8.39	5	100	30	80	1	92.7399	96.6963	1	8	4	4	100	100	30	30	70	60	1	10.1	1	11
Y4458760	22	bifrontal	GBM	4	36.39	Genu	3.63	4	100	30	70	1		91.5361	1	4	5	5	100	100	30	30	100	70	1	2.3	1	9
K0565505	31	bifrontal, left insular	GBM	4	222.17	Genu, body	8.47	5	95.8	30	90	1		96.8673	1	4	3	5	95.8	100	30	30	90	90	0	7.4	0	7.4
Y4592680	31	bifrontal	GBM	4	37.38	Genu	2.83	5	91.3	30	90	1		100	0	3	5	5	95.7	96.8	30	30	80	40	1	10.9	1	17.5
Y5029591	9	bifrontal	GBM	4	50.94	Genu	1.75	4	100	30	40	1		100	1	6	3	4.5	100	100	30	30	80	80	0	9.2	0	9.2
Y4907344	19	bifrontal, left temporal/insular	GBM	4	30.48	Genu	0.73	4.5	71.9	24	70	1		79.3307	1	9	1	4.5	88.5	88.5	24	24	70	70	1	15.8	0	15.8
Y3304891	20	bifrontal	GBM	4	33.76	Genu	6.75	5	97.5	22	80	1	93.7204	100	1	8	3	3	97.5	100	18	19	50	70	1	6.6	1	13
Y2726191	21	bifrontal	GBM	4	21.29	Body	3.5	4.5	87.2	23	70	1	90.2302	100	1	6	5	5	89.3	89.3	25	27	80	90	1	19.2	1	25.3
Y2593945	27	bifrontal	GBM	4	104.77	Genu, body	9.58	5	100	25	70	1	94.2923	97.547	1	0	5	5	100	100	27	27	90	50	1	9.4	1	12.2
Y2525346	22	bifrontal	GBM	4	70.95	Genu	6.3	5	100	30	90	1		100	1	0	5	5	100	100	30	30	90	90	1	12.1	1	16.1
Y3880541	14	bifrontal	GBM	4	107.9	Genu, body	14.7	4.5	99.8	22	70	1		88.7674	1	15	5	5	99.8	100	23	23	90	90	1	13	1	21.8
Y4839823	15	bifrontal	GBM	4	96.99	Genu, body	13.46	5	100	21	80	1		100	0	0	5	5	100	100	19	16	80	50	1	2.7	1	5.1
Y1281692	14	bifrontal	GBM	4	24.27	Genu	6.31	4.5	98.6	14	60	1		100	1	0	5	5	100	100	13	15	90	0	1	3.1	1	3.1
Y2236763	19	bifrontal	GBM	4	91.25	Genu	6.38	4	67.3	7	50	1		82.9699	0	0	2	3	53.9	57.2	6	6	20	0	1	1.2	1	2.2
G105524	24	bifrontal	GBM	4	51.2	Body	9.92	4	82.5	24	80	1	97.4609	100	0	0	4	4	75.1	79.7	27	27	50	0	1	11.2	1	15.9
Y2636185	19	bifrontal	AA, focal GBM	4	41.24	Genu	2.28	5	100	30	90	1	100	100	1	5	5	5	100	100	30	30	80	90	1	25.6	1	26.6
Y3771023	22	bifrontal	GBM	4	149.54	Genu, body	17.2	5	100	30	90	1		97.7865	1	6	1	3	89.8	89.8	30	30	50	90	1	6.4	0	7.9
G174640	45	bifrontal	GBM	4	60.89	Genu	5.86	4	81.9	11	50	1		100	0	0	1	1	83.1	85.7	10	10	40	0	0	1.9	1	2.7
Y4917942	46	bifrontal, left temporal	GBM	4	38.53	Genu	4.39	3	74.9	14	60	1		100	0	0	0	4	76.5	79.1	17	17	70	60	1	9.4	1	13.9
Y4906773	22	bifrontal	GBM	4	50.32	Genu	4.99	3	75.7	10	50	1	96.88	99.5827	1	4	1	4	85.1	88.9	8	8	60	40	1	7	1	9.9
Y3917930	16	bifrontal	GBM	4	22.41	Body	4.16	3	100	30	70	1		100	1	21	3	4	100	85.7	30	30	70	80	0	23.9	0	23.9
Y3554305	17	bifrontal	AA, focal GBM	4	29.36	Genu	3.36	5	100	23	70	0		95.5381	1	4	5	5	86.3	89.2	24	24	90	80	1	3.6	1	6.9
G152784	10	bifrontal	GBM	4	59.57	Genu	5.95	5	100	21	80	0		100	1	2	4	5	94.7	98.5	22	22	60	100	1	8.8	1	15.8
C252916	44	bifrontal	GBM	4	51.18	Genu	7.92	5	100	17	70	0		88.9019	1	3	1	5	100	100	15	15	90	80	1	6.3	1	7.1
Y3490999	14	bifrontal	GBM	4	93.64	Genu, body	14.78	5	100	18	90	0		100	0	0	5	0	100	100	13	13	90	40	1	2.8	1	4
Y3699091	18	bifrontal	GBM	4	25.94	Genu	3.9	4	100	30	80	0		100	1	24	5	5	100	100	30	30	100	90	1	6.5	0	26.5
Y4144488	20	bifrontal	GBM	4	67.7	Genu	7.45	5	100	24	60	0		84.0768	1	0	1	3	63.1	70.8	15	17	50	50	1	10.7	1	12.8
Y2073417	13	biparietooccipital	GBM	4	52.91	Splenium	5.47	5	100	30	90	0		76.8664	1	4	5	3	100	100	30	30	70	20	1	2	1	6.2
B119332	16	bifrontaltemporal, left occipital	GBM	4	68.96	Genu, body, splenium	14.08	4.5	85.8	10	70	0		84.0777	0	0	4.5	4	61.9	67.4	7	6	70	90	1	7	1	8
Y4794620	17	bifrontal, left insular	GBM	4	41.68	Genu, body	11.88	3	76.3	22	60	0		100	1	2	3	3	67.8	65.2	23	25	60	50	1	12	1	17
K0156487	26	right frontal, temporal, insular	GBM	4	91.94	Genu, body	10.08	5	100	22	80	1		100	0	1	1	3	100	100	22	22	60	70	1	9.4	1	14.5
Y4758328	15	right frontal	GBM	4	68.09	Genu	7.14	5	100	19	80	1		97.7236	1	6	5	5	91.5	91.5	17	18	80	90	1	9.5	0	15.5
Y4615986	17	right parietal	GBM	4	49.4	Splenium	2.3	4	100	30	80	1		100	0	0	4	3.5	100	100	30	30	70	60	1	3.7	1	7.3
Y4594759	13	right frontal	GBM	4	53.78	Genu	1.8	5	100	30	90	1		100	1	6	5	5	100	100	30	30	80	100	0	15.4	0	15.4
Y4916447	15	right parietal	GBM	4	56.1	Splenium	8.39	4.5	99.8	30	70	1		87.3797	1	0	3	5	99.8	100	30	30	70	90	1	3.1	1	5.1
K0575624	30	left frontal, temporal, insular	GBM	4	85.68	Genu	3.03	5	75.1	30	70	1		100	1	3	5	5	79.8	78.5	30	30	90	90	0	5.8	0	5.8
Y3417844	21	left frontal, temporal	GBM	4	80.93	Genu	3.18	4	91.3	16	70	1		100	0	0	2	4	90.1	94.9	18	17	80	0	1	1.9	1	2.9
Y4906273	14	left frontal	GBM	4	21.93	Body	5.3	1	76.3	24	40	1		100	1	12	0	0	70.9	71.5	25	25	50	50	1	16.3	1	28.5
Y4917022	25	right temporal	GBM	4	98.48	Splenium	0.55	5	100	30	80	1		96.6592	1	6	3	3	100	100	30	30	60	80	0	9.3	0	9.3
A239737	36	right frontal, temporal	AA, focal GBM	4	151.04	Genu, body	10.5	2	100	30	50	1		97.4841	1	6	1	4	100	100	30	30	50	60	1	4.1	1	12.1
Y1366744	15	left frontal	GBM	4	92.93	Genu	6.05	5	100	23	80	1		100	1	31	5	5	100	100	25	25	100	100	0	34	0	34
Y2877508	14	left frontal, insular	GBM	4	38.94	Genu	2.88	5	95.3	27	90	1		91.7052	0	0	4	4.5	95.6	97.8	27	27	90	0	1	1.6	1	1.6
Y3847093	15	left frontal	GBM	4	62.75	Genu	3.82	5	100	30	80	1		96.3028	1	12	5	4	100	91.7	30	30	80	90	0	25.7	0	25.7
Y2751342	30	right frontal	GBM	4	83.72	Genu	12.24	5	100	30	70	1	87.3387	95.1744	1	0	5	5	88.6	88.6	17	19	80	80	1	8.6	1	12.6
F698702	21	left frontal, insular	GBM	4	36.38	Genu	4.22	4	87.7	23	60	1		100	0	6	2	3	89.7	83.2	22	22	70	30	1	8	1	13
Y3941460	19	right frontal	GBM	4	83.03	Genu	7.9	5	100	30	80	1		100	1	6	5	5	100	100	30	30	80	90	1	10.9	1	17.4
Y1952886	12	left frontal	GBM	4	16.95	Genu	2.59	5	100	30	90	1		100	1	2	5	5	100	100	30	30	100	100	1	8	0	11.3
Y4904748	25	right frontal	GBM	4	52.97	Genu	1.88	3.5	100	18	50	1		100	1	6	4	4	94.8	98.5	15	15	70	70	0	10.4	0	10.4
Y2287935	16	right frontal	GBM	4	52.58	Genu	5.22	5	100	27	80	1		100	1	6	5	5	100	100	30	30	100	100	1	50.8	0	52.2
D631536	31	right frontal	GBM	4	21.53	Genu	1.89	4	100	30	70	1		100	0	0	5	5	95.7	94.9	30	30	100	100	1	2.2	1	7.9
Y1338277	13	right frontal	GBM	4	14.43	Body	1.82	0	100	30	50	1		100	0	0	0	0	100	100	30	30	50	50	1	6.2	1	6.7
Y2493894	31	right frontal	GBM	4	17.44	Genu	2.5	5	100	30	90	1		91.1124	1	6	5	5	100	100	30	30	90	100	1	14.3	1	21.7
Y3322141	10	right frontal	GBM	4	21.42	Genu	2.69	4	100	30	80	1		87.4416	1	6	5	5	100	100	30	30	90	90	1	11.7	1	16.4
Y3574100	24	right frontal	AA, focal GBM	4	22.04	Body	4.22	3	99.6	30	70	1	100	100	1	11	4	4	96.3	100	30	30	70	80	1	6.3	1	8.9
K0080738	21	right frontal, temporal	GBM	4	81.9	Genu	5.54	0	100	30	50	1	100	100	1	1	0	3	100	100	30	30	60	0	1	10.9	1	17.6
K0469065	11	left frontal, temporal, insular	GBM	4	113.29	Genu	4.28	4	90	12	70	1		100	1	6	5	5	91.6	91.6	15	16	100	100	0	17.3	0	17.3
Y2033596	29	left frontal, insular	GBM	4	19.21	Genu	6.79	5	86.1	30	80	1	76.3144	93.1286	0	0	5	5	89.3	79.2	30	30	90	30	1	3.3	1	8.9
Y3108666	10	left frontal, insular	GBM	4	107.61	Genu	5.4	5	100	13	70	1		100	1	13	5	5	100	100	15	17	100	80	1	19.6	1	30.9
Y2270806	13	left frontal, parietal	GBM	4	38.11	Body, splenium	4.87	0	100	30	50	1	88.507	100	1	6	0	3	79.3	80.8	30	30	50	50	1	34.8	1	41.9
G173293	22	right frontal	GBM	4	63.95	Genu	6.67	2	100	30	50	0		100	1	10	2	5	95.9	100	30	30	60	100	1	17.2	1	19.2
Y3543270	17	left temporal, occipital	GBM	4	84.09	Splenium	2.84	2	68.3	8	50	0		94.7556	0	0	1	1	60.1	65.3	8	9	50	0	1	2.9	1	2.9
F309059	17	left temporal, occipital	GBM	4	72.08	Splenium	8.54	4	76.9	16	50	0		96.1016	0	0	5	0	77.1	80.7	17	15	90	30	1	3.6	1	5.7
Y1953155	52	right frontal, temporal	GBM	4	124.15	Genu	4.23	3	100	30	60	0		86.5163	1	1	2	0	96.5	100	30	30	60	0	1	1.7	1	3.7
Y5040677	14	left temporal, parietal, occipital	GBM	4	52.31	Splenium	3.02	4	100	22	70	0		92.6018	1	6	4.5	4.5	100	89.7	17	17	70	80	0	6.3	0	6.3
Y3926488	14	right parietal, occipital	GBM	4	27.15	Splenium	4.38	5	100	30	80	0		100	1	11	5	5	100	100	30	30	100	90	0	5.4	0	5.4
C229358	28	left frontal	GBM	4	105.22	Genu, body	15.6	5	87.5	28	80	0		90.1445	1	6	5	5	88.3	85.2	29	27	90	90	1	10.1	1	14.3
Y3859000	19	right frontal	GBM	4	49.48	Genu	6.66	5	100	30	90	0		100	1	24	5	4	100	100	30	30	80	100	1	5.8	1	11.6
Y4840165	23	right parietal	GBM	4	52.31	Splenium	2.47	5	100	30	90	0		99.178	1	6	0	5	65.9	70.9	18	17	50	80	1	8.8	0	12
Y4939389	28	left frontal, insular	GBM	4	75.68	Genu	6.67	4	88.1	27	80	0		97.6348	1	6	3	3	77.5	80.6	27	29	60	80	0	11.2	0	11.2
Y3494830	17	left parietal, occipital	GBM	4	61.49	Genu, splenium	10.95	5	100	30	80	0		82.1922	0	0	2	0	100	100	30	30	70	0	1	0.8	1	1.9
Y1083341	10	left frontal, insular	AA, focal GBM	4	9.48	Genu	1.6	5	98.6	30	90	0		100	1	6	5	5	100	100	30	30	90	90	1	21.9	1	27.8

## Sheet: READ ME for dataset
Raw data belonging to:
Meng Cui, Hewen Chen, Meng Zhang, Xiaodong Ma. (2021) Combined use of multimodal techniques for the management of glioblastoma with corpus callosum involvement.
Metadata for tab "Raw_clinical_data"
Column	Entry	Value	Unit	Explanatation								Remark
A	ID	Text		The identification number of patients
B	Length of hospital stay	Numerical	days	Time from admission to discharge
C	Location	Text		Brain lobes invaded by tumors
D	Pathology	Text		The pathological diagnosis of gliomas								GBM=Glioblastoma, AA=Anaplastic astrocytoma
E	WHO grade	4		WHO grade of gliomas
F	Tumor volume	Numerical	Cubic centimeters	Total tumor volume
G	Site of CC invasion	Text		The part of corpus callosum invaded by tumor
H	CC invasion volume	Numerical	Cubic centimeters	The volume of corpus callosum invaded by tumor
I	Preop. muscle strength	Numerical		Preoperative muscle strength of patients
J	Preop. AQ	Numerical		Preoperative aphasia quotient
K	Preop. MocA	Numerical		Preoperative Montreal Cognitive Assessment Score
L	Preop. KPS	Numerical		Preoperative KPS
M	Multimodal technique	0-1		Whether the multimodal techniques were used								1 represented multimodal techniques were used, 0 represented multimodal techniques were not used
N	EOR1	Numerical	%	EOR after the first iMRI scan
O	EOR Final	Numerical	%	EOR finally
P	Radiotherapy	0-1		Whether radiotherapy was performed								1 represented radiotherapy was performed, 0 represented radiothearpy was not used
Q	TMZ cycles	Numerical		The cycles of TMZ chemotherapy
R	At discharge, muscle strength	Numerical		Muscle strength of patients at discharge
S	Postop. 3m, muscle strength	Numerical		Muscle strength of patients 3 months after surgery
T	AQ at discharge	Numerical		Aphasia quotient of patients at discharge
U	Postop. 3m, AQ	Numerical		Aphasia quotient of patients 3 months after surgery								Yes meant the tumor invaded the corpus callosum, no meant the tumor did not invade the corpus callosum
V	MocA at discharge	Numerical		Montreal Cognitive Assessment Score of patients at discharge
W	Postop. 3m, MocA	Numerical		Montreal Cognitive Assessment Score of patients 3 months after surgery
X	KPS at discharge	Numerical		KPS of patients at discharge
Y	Postop. 3m, KPS	Numerical		KPS of patients 3 months after surgery
Z	PFS	0-1		Tumor progression status								1 represented the tumor had progression, 0 represented the progression-free
AA	PFS_time	Numerical	months	Progression-free time
AB	OS	0-1		Survival status of patients								1 represented the patiens were dead, 0 represented the patients were alive
AC	OS_time	Numerical	months	Overall survival time
